# Supplementary material for: Contribution of Visible Surface Mold to Airborne Fungal Concentration as Assessed by Digital Image Quantification
Source: Pathogens. 2021 Aug 15;10(8):1032. doi: 10.3390/pathogens10081032 (PMC8400061; doi:10.3390/pathogens10081032)
Supplement: Supplementary file 1 [file pathogens-10-01032-s001.zip]

Archive with 1 entries (1 files):
- pathogens-1287550-supplementary.pdf
